# Supplementary material for: Biomonitoring of Serum Inorganic Element Concentrations in Morbidly Obese Patients: Impact of Bariatric Surgery
Source: Toxics. 2025 Feb 23;13(3):152. doi: 10.3390/toxics13030152 (PMC11945562; doi:10.3390/toxics13030152)
Supplement: Supplementary file 1 [file toxics-13-00152-s001.zip › Table S1.xlsx]

## Sheet: Hoja2
	Table S1. Limit of detection (LOD) and limit of quantification (LOQ) of the
	analyzed elements (n = 55) expressed in ppb.
	Symbol	Element	Limit of detection	Limit of quantification
Highly toxic elements	As	Arsenic	0.02	0.05
	Cd	Cadmium	0.02	0.05
	Hg	Mercury	0.0183389	0.0550168
	Pb	Lead	0.02	0.05
Potentially toxic elements	Al	Alluminion	0.02	0.630491
	Ba	Barium	0.02	0.05
	Be	Beryllium	0.02	0.05
	Cr	Chromium	0.0238712	0.0716137
	Cs	Cesium	0.02	0.05
	Ni	Nickel	0.02	0.05
	Sb	Antimony	0.02	0.05
	Si	Silicon	0.02	0.05
	Sn	Tin	0.02	0.05
	Sr	Strontium	0.02	0.05
	Tl	Thallium	0.02	0.05
	Th	Thorium	0.02	0.05
	U	Uranium	0.02	0.05
	V	Vanadium	0.02	0.05
Essential trace elements	B	Boron	0.02	0.05
	Br	Bromine	8.69373	26.0812
	Co	Cobalt	0.02	0.05
	Cu	Copper	0.02	0.0341739
	Fe	Iron	0.02	0.05
	Li	Lithium	0.02	0.05
	Mn	Manganese	0.02	0.05
	Mo	Molybdenum	0.02	0.05
	Se	Selenium	0.02	0.05
	Zn	Zinc	0.0463536	0.139061
RREs and Mes	Au	Gold	0.02	0.05
	Bi	Bismuth	0.02	0.05
	Ce	Cerium	0.02	0.05
	Dy	Dysprosium	0.02	0.05
	Eu	Europium	0.02	0.05
	Er	Erbium	0.02	0.05
	Ga	Gallium	0.02	0.05
	Gd	Gadolinium	0.02	0.05
	Ho	Holmium	0.02	0.05
	In	Indium	0.02	0.05
	La	Lanthanum	0.02	0.05
	Lu	Lutetium	0.02	0.05
	Nb	Niobium	0.02	0.05
	Nd	Neodymium	0.02	0.05
	Os	Osmium	0.02	0.05
	Pd	Palladium	0.02	0.05
	Pr	Praseodymium	0.02	0.05
	Pt	Platinum	0.02	0.05
	Rb	Rubidium	0.02	0.05
	Ru	Ruthenium	0.02	0.05
	Sm	Samarium	0.02	0.05
	Ta	Tantalum	0.02	0.05
	Tb	Terbium	0.02	0.05
	Ti	Titanium	0.02	0.05
	Tm	Thulium	0.02	0.05
	Y	Yttrium	0.02	0.05
	Yb	Ytterbium	0.02	0.05
